# Supplementary material for: Pollutant Gases to Algal Animal Feed: Impacts of Poultry House Exhaust Air on Amino Acid Profile of Algae
Source: Animals (Basel). 2024 Feb 28;14(5):754. doi: 10.3390/ani14050754 (PMC10931161; doi:10.3390/ani14050754)
Supplement: Supplementary file 1 [file animals-14-00754-s001.zip]

Archive with 1 entries (1 files):
- animals-2826339-supplementary.pdf
